# Supplementary material for: Performance of a real-time PCR approach for diagnosing Schistosoma haematobium infections of different intensity in urine samples from Zanzibar
Source: Infect Dis Poverty. 2020 Sep 4;9:128. doi: 10.1186/s40249-020-00726-y (PMC7487541; doi:10.1186/s40249-020-00726-y)
Supplement: Supplementary file 1 — Additional file 1: Table S1. showing the multivariate frequency distribution of S. haematobium infection measured by urine filtration (egg counts), reagent strips (microhaematuria), and qPCR (Dra1 DNA). [file 40249_2020_726_MOESM1_ESM.xlsx]

## Sheet: TableS1
Tab. S1. Multivariate frequency distribution of S. haematobium infection measured by urine filtration (egg counts), reagent strips (microhaematuria), and qPCR (Dra1 DNA).
	Urine filtration			Microhematuria			RT-PCR			Microhaematuria and RT-PCR
		n	%	Negative	Positive including trace	% positive	Negative	Positive	% positive	Negative	Positive	% positive
	Total children examined	792
	S. haematobium egg-negative	687	86.7424	663	24	3.49345	569	118	17.1761	553	134	19.5051
	S. haematobium egg-positive	105	13.2576	20	85	80.9524	11	94	89.5238	4	101	96.1905
	Egg counts among S. haematobium-positive
	1-5 eggs	36	34.2857	13	23	63.8889	7	29	80.5556	4	32	88.8889
	6-10 eggs	18	17.1429	2	16	88.8889	3	15	83.3333	0	18	100
	11-49 eggs	23	21.9048	3	20	86.9565	0	23	100	0	23	100
	50+ eggs	28	26.6667	2	26	92.8571	1	27	96.4286	0	28	100
	Microhaematuria			Urine filtration			RT-PCR			Urine filtration and RT-PCR
		n	%	Negative	Positive	% positive	Negative	Positive	% positive	Negative	Positive	% positive
	Total children examined	792
	Microhaematuria-negative	683	86.2374	663	20	2.92826	557	126	18.448	553	130	19.0337
	Microhaematuria-positive (including trace)	109	13.7626	24	85	77.9817	23	86	78.8991	16	93	85.3211
	Grading among microhaematuria-positive
	Trace	28	25.6881	5	23	82.1429	7	21	75	4	24	85.7143
	1	18	16.5138	7	11	61.1111	6	12	66.6667	6	12	66.6667
	2	27	24.7706	6	21	77.7778	5	22	81.4815	4	23	85.1852
	3	36	33.0275	6	30	83.3333	5	31	86.1111	2	34	94.4444
	RT-PCR			Urine filtration			Microhematuria			Urine filtration and Microhematuria
		n	%	Negative	Positive	% positive	Negative	Positive including trace	% positive	Negative	Positive including trace	% positive
	Total children examined	792
	PCR-negative (Ct-values >33)	580	73.2323	569	11	1.89655	557	23	3.96552	553	27	4.65517
	PCR-positive (Ct-values <33)	212	26.7677	118	94	44.3396	126	68	32.0755	110	102	48.1132
	Ct-value grading among PCR-positives
	<33 to >28	106	50	82	24	22.6415	84	22	20.7547	80	26	24.5283
	<28	106	50	36	70	66.0377	42	64	60.3774	30	76	71.6981
