# Supplementary material for: Performance of a real-time PCR approach for diagnosing Schistosoma haematobium infections of different intensity in urine samples from Zanzibar
Source: Infect Dis Poverty. 2020 Sep 4;9:128. doi: 10.1186/s40249-020-00726-y (PMC7487541; doi:10.1186/s40249-020-00726-y)
Supplement: Supplementary file 2 — Additional file 2: Table S2. showing the characteristics of 27 urine samples that had S. haematobium egg counts in the urine filtration (UF) microscopy or microhaematuria-positive reagent strip results, but were negative for Dra1 DNA in the qPCR. [file 40249_2020_726_MOESM2_ESM.xlsx]

## Sheet: Table S2
Tab. S2. Characteristics of 27 urine samples that had S. haematobium egg counts in the urine filtration (UF) microscopy or microhaematuria-positive reagent strip results, but were negative for Dra1 DNA in the qPCR.
	Year	Sex	Age	Survey	Shehia	UF egg counts	QC UF egg counts	Microhaematuria	1. Measure; Ct-value Dra1 dilution 1:2	2. Measure; Ct-value Dra1 dilution 1:2	1. Measure; Ct-value Dra1 dilution 1:20	2. Measure; Ct-value Dra1 dilution 1:20
	2011	F	23	Adult	Mtopepo	0	ND	1	50	50	50	50
	2014	F	55	Adult	Mtambile	0	ND	1	50	50	50	50
	2014	F	33	Adult	Vitongoji	0	ND	1	33.5383	34.6462	36.6985	50
	2015	F	52	Adult	Ngwachani	0	0	1	50	50	50	50
	2014	M	55	Adult	Vitongoji	0	ND	1	35.446	37.2575	50	50
	2015	M	39	Adult	Michenzani	0	0	1	36.4311	50	50	50
	2011	F	49	Adult	Fuoni Kibondeni	0	0	2	34.6928	35.847	37.2516	42.6174
	2015	F	35	Adult	Finya	0	0	2	50	50	50	50
	2015	F	32	Adult	Kangagani	0	0	2	50	50	50	50
	2014	M	25	Adult	Kengeja	0	ND	2	34.8485	36.5023	50	50
	2014	F	36	Adult	Wawi	0	ND	3	45.6815	50	36.8554	50
	2015	F	12	Child	Michenzani	0	0	3	50	50	50	50
	2014	F	39	Adult	Ng'ambwa	0	ND	trace	36.9968	50	50	50
	2015	F	30	Adult	Tibirinzi	0	0	trace	36.5232	40.569	37.6141	50
	2014	F	11	Child	Sizini	0	ND	trace	35.0059	36.9363	36.7679	50
	2017	F	8	Child	Vitongoji	0	0	trace	50	50	50	50
	2017	F	11	Child	Piki	1	1	trace	37.1893	42.1253	50	50
	2012	F	9	Child	Kama	1	0	0	46.637	50	50	50
	2017	M	11	Child	Kinowe	1	0	0	50	50	50	50
	2012	F	11	Child	Upneja	2	0	0	50	50	50	50
	2015	M	10	Child	Ngwachani	3	0	2	33.8015	34.9011	35.4968	50
	2014	F	10	Child	Vitongoji	3	ND	trace	36.4984	37.3291	43.1712	50
	2011	F	32	Adult	Koani	4	ND	0	50	50	50	50
	2014	M	12	Child	Uwandani	6	ND	3	50	50	50	50
	2016	M	11	Child	Piki	9	3	3	35.453	43.6383	50	50
	2016	F	39	Adult	Vitongoji	10	10	trace	50	50	50	50
	2015	F	12	Child	Chambani	721	280	3	50	50	37.2336	50
